# Supplementary material for: Involvement of Metalloproteases in the Fertilization of the Ascidian Halocynthia roretzi
Source: Biomolecules. 2024 Nov 22;14(12):1487. doi: 10.3390/biom14121487 (PMC11673157; doi:10.3390/biom14121487)
Supplement: Supplementary file 1 [file biomolecules-14-01487-s001.zip]

Archive with 1 entries (1 files):
- biomolecules-3187679-supplementary.pdf
